# Supplementary material for: 17βH-Neriifolin Improves Cardiac Remodeling Through Modulation of Calcium Handling Proteins in the Heart Failure Rat Model
Source: Biomedicines. 2025 Aug 29;13(9):2115. doi: 10.3390/biomedicines13092115 (PMC12467975; doi:10.3390/biomedicines13092115)
Supplement: Supplementary file 1 [file biomedicines-13-02115-s001.zip]

Archive with 1 entries (1 files):
- biomedicines-3768173-supplementary.pdf
